# Supplementary material for: N,N-Dimethyl-anthranilic Acid from Calvatia nipponica Mushroom Fruiting Bodies Induces Apoptotic Effects on MDA-MB-231 Human Breast Cancer Cells
Source: Nutrients. 2023 Jul 10;15(14):3091. doi: 10.3390/nu15143091 (PMC10386113; doi:10.3390/nu15143091)
Supplement: Supplementary file 1 [file nutrients-15-03091-s001.zip]

Archive with 1 entries (1 files):
- nutrients-2486879-supplementary.pdf
